# Supplementary material for: Monogenic Inflammatory Bowel Disease: It's Never Too Late to Make a Diagnosis
Source: Front Immunol. 2020 Sep 4;11:1775. doi: 10.3389/fimmu.2020.01775 (PMC7509434; doi:10.3389/fimmu.2020.01775)
Supplement: Supplementary file 1 [file Table_1.XLSX]

## Sheet: Sheet1
Antibody	Marker		Antibody	Marker
Rh103Di	Viability		Tb159Di	CCR7
Sm147Di	CD69		Gd160Di	INFg
Eu151Di	CD56		Dy164Di	IL-13
Eu153Di	CD45RA		Er166Di	CD24
Sm154Di	TCRgd		Er168Di	CCR6
Gd156Di	IL-6		Tm169Di	IL-17A
Ho165Di	FoxP3		Er170Di	IL-8
Lu175Di	CD66b		Yb172Di	IL-21
Ir191Di	DNA1		Yb174Di	CD4
Ir193Di	DNA2		Dy161Di	KI67
Nd148Di	CD103		Nd146Di	CD8a
Sm152Di	CD14		Nd150Di	IL-22
Er167Di	CD11b		Dy162Di	IL-1b
Pr141Di	c-kit		Dy163Di	CXCR3
Nd142Di	CD19		Yb171Di	CD127
Nd143Di	HLA-DR		Yb173Di	CD335
Nd144Di	TNFa		Yb176Di	IL10
Nd145Di	cRTH2		In115Di	CD11c
Sm149Di	CD25		In113Di	EPCAM
Gd155Di	CD27		Bi209Di	CXCR5
Gd158Di	CD3		Y89Di	CD45
Supplemental Table 1: CyTOF panel. Blue color highlights the ones used for clustering.
