# Supplementary material for: Monogenic Inflammatory Bowel Disease: It's Never Too Late to Make a Diagnosis
Source: Front Immunol. 2020 Sep 4;11:1775. doi: 10.3389/fimmu.2020.01775 (PMC7509434; doi:10.3389/fimmu.2020.01775)
Supplement: Supplementary file 3 [file Table_3.XLSX]

## Sheet: Sheet1
Chr	Pos	Gene	RefAlt	kggseq-annotation	Near_SPLICE_SITE	Mutation-refseq	SNP	MaxFreq	OMIM_Inher
X	46739145	RP2	A/G	RP2:NM_006915:C.994A>G:P.T332A:(5EXONS):EXON5:MISSENSE	NO;NM_006915:NO	MISSENSE	.	0	300757;XL=RETINITIS PIGMENTOSA 2;
X	89177122	TGIF2LX	G/C	TGIF2LX:NM_138960:C.38G>C:P.S13T:(2EXONS):EXON2:MISSENSE	NO;NM_138960:NO	MISSENSE	.	6.36537e-05	N
X	63411777	AMER1	C/T	AMER1:NM_152424:C.1390G>A:P.A464T:(2EXONS):EXON2:MISSENSE	NO;NM_152424:NO	MISSENSE	.	3.19765e-05	300647;XLD=OSTEOPATHIA STRIATA WITH CRANIAL SCLEROSIS;
X	54780185	ITIH6	G/C	ITIH6:NM_198510:C.3251C>G:P.P1084R:(13EXONS):EXON11:MISSENSE	NO;NM_198510:NO	MISSENSE	.	0	N
Supplemental Table 3: Hemizygote variants with a mean allele frequency of <1%.
